# Supplementary material for: Aberration of the modulatory functions of intronic microRNA hsa-miR-933 on its host gene ATF2 results in type II diabetes mellitus and neurodegenerative disease development
Source: Hum Genomics. 2020 Sep 29;14:34. doi: 10.1186/s40246-020-00285-1 (PMC7526404; doi:10.1186/s40246-020-00285-1)
Supplement: Supplementary file 5 — Additional file 5: Contingency table of the Chi-square test for finding the statistical significance of the overlapped targets of miR-933 and ATF2. [file 40246_2020_285_MOESM5_ESM.xls]

## Sheet: Chi-square test
Additional file 5: Contingency table of the Chi-square test for finding the statistical significance of the overlapped targets of miR-933 and ATF2.
# Chi-square test on overlap: 2x2 contingency table
# Total Ensembl Genes Tested : 56595
# For Significant overlap purpose, we tested ATF2 and miR-933 targets genes that are in Ensembl genes (v70)
# ATF2 targets and has-miR-933
	ATF2 Target +	ATF2 Targets -	TOTAL	Chi-Square	P-value	Cramer's V
miR-933 +	15	7	22
miR-933 -	10093	46480	56573	37.9891	< 0.00001	0.025		Reference:	https://www.socscistatistics.com/tests/chisquare/default2.aspx
TOTAL	10108	46487	56595					Reference:	http://vassarstats.net/newcs.html
## Calculation of Expected:
	ATF2 Target +	ATF2 Targets -
miR-933 +	3.92925	18.0707
miR-933 -	10104.1	46468.9
# Percentage Deviation
#Percentage deviation is a measures of the degree to which an observed chi-square cell frequency differs from the value that would be expected on the basis of the null hypothesis. For each cell, percentage deviation is calculated as: {[ observed — expectede]/expected } x 100
	ATF2 Target +	ATF2 Targets -
miR-933 +	2.69	-0.585
miR-933 -	-0.001	0
Thus, a percentage deviation (for example) of +269% within a cell indicates that the observed frequency is 269% greater than the expected, while a percentage deviation of -58% indicates that the observed frequency is 58% smaller than the expected.
